# Supplementary material for: Identification and Validation of New DNA-PKcs Inhibitors through High-Throughput Virtual Screening and Experimental Verification
Source: Int J Mol Sci. 2024 Jul 22;25(14):7982. doi: 10.3390/ijms25147982 (PMC11277333; doi:10.3390/ijms25147982)
Supplement: Supplementary file 1 [file ijms-25-07982-s001.zip]

Archive with 1 entries (1 files):
- ijms-3072134-supplementary.docx
